# Supplementary material for: Circadian activity and sleep architecture in autism spectrum disorder mouse model with Chd8 mutation
Source: Front Sleep. 2025 Aug 6;4:1614100. doi: 10.3389/frsle.2025.1614100 (PMC12713839; doi:10.3389/frsle.2025.1614100)
Supplement: Supplementary Table S1 — Means with SEM, main effect and interaction effect and p values by statistical analysis were shown. [file Table_1.xlsx]

## Sheet: Sheet1
Figure	description	sex	Time or Frequency	WT meas	WT SEM	Het mean	Het SEM	main effect	interacting effect	p value	test/post-hoc test
Fig 1B	Locomotor activity	Male	ZT1	11.8413	1.68913	3.81024	0.750157	0.0006	0.0003	0.0081	Sidak test
			2	3.42556	0.661349	1.7369	0.305256			0.5344
			3	3.24578	0.435434	2.14952	0.554071			0.9668
			4	4.02444	0.740391	1.94214	0.3165			0.3559
			5	2.27022	0.625858	2.02976	0.470554			>0.9999
			6	2.48156	0.508546	2.78524	0.583757			>0.9999
			7	2.336	0.413218	1.315	0.287282			0.7323
			8	1.75156	0.395954	2.11381	0.43301			>0.9999
			9	2.09889	0.46709	1.9381	0.285371			>0.9999
			10	2.20733	0.472835	2.08	0.436122			>0.9999
			11	2.10289	0.225259	1.41167	0.257322			0.7332
			12	6.07044	0.811839	4.11238	0.429423			0.6679
			13	43.6313	4.02827	25.3471	2.80032			0.0241
			14	33.8696	5.02711	17.9362	3.28507			0.2865
			15	28.8809	4.36519	13.0971	2.29284			0.0978
			16	20.5691	3.15064	11.2371	1.58135			0.3084
			17	23.3173	2.69721	11.3971	1.56689			0.0217
			18	16.716	2.38422	11.7886	2.52243			0.9876
			19	18.6542	2.97927	9.48881	2.05541			0.3554
			20	8.54422	1.1425	10.789	1.61477			0.9994
			21	7.82289	1.40553	7.1131	1.3745			>0.9999
			22	13.7404	1.77838	13.289	1.97358			>0.9999
			23	21.1947	2.92177	18.0671	2.6397			>0.9999
			24	22.4893	2.58386	19.8536	2.86035			>0.9999
Fig 1B	Locomotor activity	female	ZT1	11.0742	1.60865	3.43583	1.27494	0.0029	0.0144	0.2292	Sidak test
			2	2.58083	1.82762	1.02083	0.322262			>0.9999
			3	18.0483	6.78563	4.7575	1.00424			0.9762
			4	6.2475	2.0346	3.59083	1.34784			>0.9999
			5	7.235	1.54787	2.78417	1.51583			0.8837
			6	7.72	3.68236	4.89583	2.24082			>0.9999
			7	5.3825	2.93241	2.49667	0.95573			>0.9999
			8	4.97417	0.673837	2.75667	1.62255			0.9996
			9	4.1575	1.53779	2.26583	0.875591			>0.9999
			10	5.38833	1.44641	2.03917	0.715267			0.9212
			11	7.9475	2.45569	3.53583	1.09013			0.9897
			12	8.70917	0.943727	3.72167	0.898968			0.1898
			13	65.0142	4.00212	38.4975	5.36767			0.1896
			14	69.0225	1.34029	37.84	8.40725			0.5461
			15	68.2192	1.05632	38.2383	7.11125			0.4287
			16	67.4675	2.6444	30.9842	3.43688			0.0051
			17	63.4842	5.51067	29.2383	5.12396			0.0904
			18	53.4475	11.2313	28.0167	4.05275			0.9292
			19	44.445	13.9197	13.3667	3.63557			0.9369
			20	35.0283	9.54883	14.7375	4.85458			0.9581
			21	24.945	2.88647	12.6017	1.74668			0.3033
			22	20.4442	4.94381	19.1558	4.93194			>0.9999
			23	29.2433	4.5249	24.7858	3.56908			>0.9999
			24	23.5933	7.26995	19.77	1.85619			>0.9999
Fig1C	Locomotor activity	Male	Light	37.7856	2.3601	23.3124	1.45053	<0.0001	0.009	0.8857	Sidak test
			dark	265.5	20.9657	173.516	15.5782			0.0002
			24 hours	303.286	21.9842	196.829	16.135			<0.0001
Fig1C	Locomotor activity	female	Light	80.7558	19.56	33.5792	4.11919	<0.0001	0.0021	0.6981	Sidak test
			dark	573.063	43.7249	310.954	14.5528			<0.0001
			24 hours	653.819	62.1653	344.533	15.7624			<0.0001
Fig1D	Locomotor activity Period	Male		23.882	0.0216289	23.8164	0.0266357	NA	NA	0.0651	t-test
Fig1E	Locomotor activity Qp value	Male		6713.75	581.718	4458.88	264.771	NA	NA	0.0019	t-test
Fig2B	Wheel-running activity	Male	ZT1	10.3397	1.80212	4.38818	1.67819	0.8596	0.78	0.4472	Sidak test
			2	1.17282	0.716191	0.0727273	0.0533444			0.9805
			3	0.41	0.222851	0.0606061	0.0396724			0.9781
			4	0.0769231	0.0464486	0.13	0.0643256			>0.9999
			5	0.0935897	0.0506966	0.193636	0.111816			>0.9999
			6	0.0617948	0.0514319	0.156061	0.0879633			>0.9999
			7	0.0817948	0.0744463	0.280606	0.204217			>0.9999
			8	0.0174359	0.01473	0.119091	0.0498505			0.8449
			9	0.118718	0.0844266	0.42303	0.194587			0.9898
			10	0.222051	0.218184	0.173636	0.0831458			>0.9999
			11	0.0458974	0.0164609	0.152121	0.0712887			0.9899
			12	3.46513	2.08307	1.99727	1.49006			>0.9999
			13	24.6877	4.28279	24.0815	5.40251			>0.9999
			14	24.5226	3.89457	24.7855	5.89919			>0.9999
			15	19.7905	3.70866	19.3109	5.47286			>0.9999
			16	18.6685	3.10825	22.7718	6.10475			>0.9999
			17	15.8841	3.55764	15.907	5.02885			>0.9999
			18	13.6577	3.51008	16.7648	5.56077			>0.9999
			19	13.1244	3.95356	15.1794	5.45511			>0.9999
			20	7.70282	2.62517	8.60242	3.52903			>0.9999
			21	4.60154	2.45153	7.38545	2.48199			>0.9999
			22	7.65282	2.91502	8.78818	2.64426			>0.9999
			23	11.5497	2.69473	14.8458	2.92786			>0.9999
			24	16.3331	2.8147	17.5367	3.58009			>0.9999
Fig2C	Wheel-running activity	Male	Light	12.6408	2.25169	6.1497	1.85462	0.7991	0.9324	0.9984	Sidak test
			dark	181.641	31.7225	197.957	44.9322			0.9767
			24 hours	194.281	32.9723	204.106	45.2919			0.9947
Fig2D	Wheel-running activity Period	Male		23.8846	0.0327503	23.8373	0.0261148			0.2828	t-test
Fig2E	Wheel-running activity QpValue	Male		7427.42	804.857	6752.07	1198.7			0.6357	t-test
Fig3A	wake duration	Male	ZT1	47.6617	5.72734	31.8555	4.15745	0.3249	0.0011	0.2618	Sidak test
			2	26.6892	2.68969	24.0027	2.48312			>0.9999
			3	27.7317	4.75558	25.1791	4.61094			>0.9999
			4	26.4592	3.22396	31.9691	4.2997			>0.9999
			5	26.7942	3.87701	33.0173	5.07059			>0.9999
			6	36.4467	5.50223	31.7045	4.77582			>0.9999
			7	28.6575	5.77128	29.1791	4.0395			>0.9999
			8	32.0825	3.458	41.3391	4.43499			0.9754
			9	27.6275	3.40206	30.6445	4.23431			>0.9999
			10	28.7275	3.98029	34.0673	3.86543			>0.9999
			11	35.2892	2.61039	31.9582	3.74851			>0.9999
			12	37.4183	1.98061	43.7118	2.83298			>0.9999
			13	91.1225	2.11889	87.0209	3.0815			>0.9999
			14	87.0833	4.43475	80.6945	4.55857			0.9999
			15	77.28	3.41721	69.28	5.86576			0.996
			16	73.7967	5.9552	63.08	5.82107			0.8962
			17	75.4275	5.05581	60.5809	6.18477			0.3693
			18	69.7333	5.13348	67.9282	3.91323			>0.9999
			19	53.9242	5.42618	34.86	4.19864			0.0616
			20	44.26	3.48066	65.2536	3.79392			0.0224
			21	48.7275	4.8397	38.7	4.53221			0.9433
			22	58.1708	3.36604	70.53	3.72464			0.7133
			23	67.0142	5.46915	71.7673	6.47494			>0.9999
			24	69.0742	5.1051	68.5855	5.94209			>0.9999
Fig3A	REM duration	Male	ZT1	5.81083	0.945174	7.09545	0.527096	0.106	0.0095	0.999	Sidak test
			2	10.22	0.630554	10.9836	0.500626			>0.9999
			3	10.6725	0.976115	9.09091	0.774969			0.9973
			4	10.395	0.71246	9.01364	0.83422			0.9976
			5	9.72167	0.797261	8.77636	0.928675			>0.9999
			6	9.59417	1.30923	9.36636	0.467067			>0.9999
			7	10.6842	1.15674	9.48182	0.855744			>0.9999
			8	9.58333	0.525892	8.21818	0.88309			0.9956
			9	10.9025	0.711482	9.73455	0.996139			>0.9999
			10	9.98833	0.664539	9.96091	1.00144			>0.9999
			11	10.255	0.919332	10.8473	1.02735			>0.9999
			12	8.4475	0.788628	8.11909	0.614371			>0.9999
			13	1.00833	0.338729	1.23636	0.430495			>0.9999
			14	0.601667	0.408925	1.44	0.534269			0.998
			15	1.65583	0.439418	3.18182	0.874223			0.9732
			16	1.76	0.50984	4.11727	0.756931			0.367
			17	1.2625	0.452455	5.24	0.960426			0.0492
			18	2.3375	0.56905	3.09273	0.619328			>0.9999
			19	4.34	0.881795	9.16636	0.733535			0.0098
			20	5.5325	0.777809	3.92636	0.671549			0.9676
			21	4.8275	0.732305	6.81727	0.65246			0.7454
			22	3.35583	0.633349	3.04273	0.554607			>0.9999
			23	2.2925	0.391998	2.26	0.723553			>0.9999
			24	2.06	0.568371	2.23455	0.663489			>0.9999
Fig3A	NREM duration	Male	ZT1	46.5275	5.0247	61.0482	3.81203	0.4354	0.0267	0.544	Sidak test
			2	63.0908	2.14572	65.01	2.14287			>0.9999
			3	61.5975	3.96411	65.7309	4.01361			>0.9999
			4	63.1475	2.84798	59.0145	3.59585			>0.9999
			5	63.4842	3.26763	58.2073	4.38329			>0.9999
			6	53.9592	4.33809	58.9264	4.39525			>0.9999
			7	60.6592	4.85976	61.3391	3.41525			>0.9999
			8	58.335	3.07453	50.4418	3.70049			0.9489
			9	61.4692	3.0013	59.6209	3.44196			>0.9999
			10	61.2833	3.44026	55.9718	3.09278			0.9994
			11	54.4567	1.93675	57.1973	2.83217			>0.9999
			12	54.1325	1.63818	48.1691	2.38247			0.7353
			13	7.87083	1.89517	11.7427	2.96019			0.9997
			14	12.3158	4.06138	17.8655	4.146			>0.9999
			15	21.0642	3.0846	27.5373	5.15363			0.9998
			16	24.445	5.52606	32.8027	5.17926			0.9997
			17	23.31	4.64173	34.1791	5.2906			0.9716
			18	27.9275	4.61349	28.9782	3.42908			>0.9999
			19	41.7375	4.60566	55.9727	3.7551			0.4717
			20	50.2092	2.91306	30.8209	3.26948			0.0059
			21	46.4467	4.38744	54.4818	4.05511			0.9942
			22	38.4717	2.85908	26.4273	3.35681			0.2661
			23	30.695	5.15265	25.9718	5.81086			>0.9999
			24	28.8667	4.58586	29.1782	5.31305			>0.9999
Fig3B	wake duration	Female	ZT1	65.2944	8.54044	42.8113	5.43683	0.0648	0.3468	0.6631	Sidak test
			2	29.7367	4.99594	17.3438	3.95361			0.8304
			3	27.0056	5.91751	36.5812	5.28033			0.9989
			4	34.3222	5.581	33.2112	7.87741			>0.9999
			5	24.6911	4.98744	35.9038	6.90397			0.9966
			6	33.3956	6.11799	34.9138	5.64068			>0.9999
			7	36.4033	4.85929	40.7463	5.1732			>0.9999
			8	23.7944	3.12622	32.3425	7.37539			0.9999
			9	32.9922	5.58334	30.955	6.96482			>0.9999
			10	33.1167	5.3881	25.0012	3.95709			0.9988
			11	29.5367	3.26208	30.955	1.95778			>0.9999
			12	41.5433	4.14293	41.4238	1.45294			>0.9999
			13	89.5978	4.18369	84.0625	4.58063			>0.9999
			14	90.8956	3.63863	84.62	7.97349			>0.9999
			15	78.04	5.05624	75.4688	5.61463			>0.9999
			16	92.3444	3.23227	67.725	7.2225			0.2401
			17	86.1889	4.51277	73.9062	5.88704			0.9544
			18	78.1478	6.52305	67.1187	10.6418			>0.9999
			19	67.3011	8.4729	61.355	8.37823			>0.9999
			20	47.3444	8.57801	58.96	8.84351			>0.9999
			21	49.2122	7.12481	50.7612	8.18203			>0.9999
			22	70.6489	6.341	64.93	5.25216			>0.9999
			23	85.6322	6.4052	78.5088	6.36046			>0.9999
			24	71.4967	9.37026	65.9562	5.85536			>0.9999
Fig3B	REM duration	Female	ZT1	3.68889	1.20578	6.425	0.827298	0.155	0.1381	0.7952	Sidak test
			2	10.0144	1.44511	11.2675	0.825895			>0.9999
			3	10.8467	1.28223	8.125	1.52827			0.8024
			4	8.71889	1.00114	9.18375	1.48565			>0.9999
			5	10.94	0.901397	7.93125	1.35932			0.6404
			6	9.42778	1.52791	9.045	1.03682			>0.9999
			7	9.24333	0.99243	6.97875	0.877575			0.9593
			8	11.96	0.565985	10.5725	1.61406			>0.9999
			9	10.0611	1.19126	9.3225	1.55112			>0.9999
			10	10.7256	1.51248	12.1363	1.04834			>0.9999
			11	10.6333	0.652063	10.625	0.918613			>0.9999
			12	9.04222	0.930852	8.74875	0.40362			>0.9999
			13	1.11111	0.409988	1.66625	0.445381			>0.9999
			14	0.493333	0.288208	2.03125	1.15642			0.9998
			15	1.82222	0.661767	3.0375	0.833437			>0.9999
			16	0.401111	0.383921	4.0275	1.06704			0.2913
			17	0.91	0.402012	2.915	0.776232			0.9899
			18	1.63556	0.69638	2.91625	1.08267			>0.9999
			19	3.70333	1.28802	4.9475	1.39437			>0.9999
			20	5.44778	1.38305	3.94	0.799681			0.9998
			21	4.55222	0.972234	7.0125	1.38076			0.9103
			22	3.04	0.93915	3.9925	0.57046			>0.9999
			23	0.771111	0.351115	1.98	0.940416			>0.9999
			24	2.65556	1.16334	3.2975	0.775204			>0.9999
Fig3B	NREM duration	Female	ZT1	31.02	7.42839	50.765	4.66155	0.0495	0.3499	0.1999	Sidak test
			2	60.2478	3.92883	71.3888	3.20462			0.9737
			3	62.1456	4.9683	55.295	3.95471			>0.9999
			4	56.96	4.7803	57.605	6.49907			>0.9999
			5	64.3678	4.28004	56.165	5.63625			0.9996
			6	57.1756	4.75873	56.0425	4.87254			>0.9999
			7	54.3533	3.92443	52.2738	4.43627			>0.9999
			8	64.2433	2.65548	57.085	6.04922			>0.9999
			9	56.9444	4.67238	59.7213	5.47776			>0.9999
			10	56.1544	3.97535	62.8638	3.41076			>0.9999
			11	59.8311	2.87546	58.4188	1.22828			>0.9999
			12	49.4144	3.41728	49.825	1.18191			>0.9999
			13	9.29111	3.84799	14.2713	4.2168			>0.9999
			14	8.61111	3.38604	13.3487	6.83637			>0.9999
			15	20.14	4.43445	21.4937	4.8311			>0.9999
			16	7.25444	2.98166	28.245	6.20371			0.128
			17	12.9033	4.19563	23.1788	5.26281			0.9899
			18	20.2167	5.92088	29.965	9.62155			0.9949
			19	28.9956	7.27441	33.6975	7.14359			>0.9999
			20	47.2056	7.32178	37.1	8.10982			0.9918
			21	46.2344	6.27734	42.2212	6.9624			>0.9999
			22	26.3111	5.50131	31.0738	4.7897			>0.9999
			23	13.5956	6.05902	19.5138	5.54238			>0.9999
			24	25.8489	8.29878	30.7475	5.51316			>0.9999
Fig3C	Wake duration	Male	ZT 0-6	115.069	5.23116	106.636	4.78807	0.3248	0.0198	0.6796	Sidak test
			ZT 6-12	113.882	2.71996	126.538	2.16557			0.0064
			ZT 12-18	284.667	6.14671	257.152	11.4759			0.1898
			ZT 18-24	204.701	5.48327	209.818	8.19646			0.9769
Fig3C	REM duration	Male	ZT 0-6	33.8472	1.18842	32.5985	0.897866	0.1055	0.0023	0.8802	Sidak test
			ZT 6-12	35.9167	1.15082	33.8182	1.00616			0.5575
			ZT 12-18	5.17361	0.677971	10.9848	1.67509			0.0263
			ZT 18-24	13.4444	1.15285	16.4697	0.939944			0.2029
Fig3C	NREM duration	Male	ZT 0-6	211.083	4.33535	220.765	4.00933	0.4351	0.0223	0.3893	Sidak test
			ZT 6-12	210.201	2.97267	199.644	1.41542			0.0223
			ZT 12-18	70.1597	5.5173	91.8636	9.98796			0.27
			ZT 18-24	141.854	4.61573	133.712	7.47964			0.8398
Fig3D	Wake duration	Female	ZT 0-6	128.667	6.71013	120.458	6.4366	0.0648	0.071	0.8627	Sidak test
			ZT 6-12	118.435	3.80101	120.854	1.49069			0.9646
			ZT 12-18	309.13	8.38979	271.74	14.9093			0.189
			ZT 18-24	234.981	7.68208	228.281	6.3706			0.9434
Fig3D	REM duration	Female	ZT 0-6	32.1852	1.98678	31.1875	1.29087	0.1505	0.0149	0.9896	Sidak test
			ZT 6-12	37	0.987186	35.0313	1.14748			0.6182
			ZT 12-18	3.82407	0.72906	9.95833	1.77421			0.0409
			ZT 18-24	12.1019	1.37779	15.1042	1.17733			0.3963
Fig3D	NREM duration	Female	ZT 0-6	199.148	4.87353	208.354	5.41556	0.0681	0.1028	0.6415	Sidak test
			ZT 6-12	204.565	3.63459	204.115	1.55096			>0.9999
			ZT 12-18	47.0463	7.79949	78.3021	13.183			0.2354
			ZT 18-24	112.917	7.01969	116.615	5.89878			0.9911
Fig3E	Wake duration	Male		284.667	6.14671	257.152	11.4759	0.0032	0.6335	0.047	Fisher's LSD test
		Female		309.13	8.38979	271.74	14.9093			0.0217
Fig3E	REM duration	Male		5.17361	0.677971	10.9848	1.67509	<0.0001	0.9011	0.0014	Fisher's LSD test
		Female		3.82407	0.72906	9.95833	1.77421			0.0034
Fig3E	NREM duration	Male		70.1597	5.5173	91.8636	9.98796	0.0062	0.6032	0.0757	Fisher's LSD test
		Female		47.0463	7.79949	78.3021	13.183			0.0298
Fig4A	Wake episode duration	Male	ZT 0-6	257.417	26.5724	202.091	14.8362	0.3121	0.2323	0.3041	Sidak test
			ZT 6-12	238.375	18.6728	258.273	21.1722			0.9318
			ZT 12-18	1605.92	417.32	1003.64	287.768			0.6824
			ZT 18-24	476.417	46.8569	538.182	53.9652			0.8683
Fig4A	REM episode duration	Male	ZT 0-6	53.5417	2.60423	60.6818	1.84671	0.0391	0.3797	0.1408	Sidak test
			ZT 6-12	55.875	1.9415	61.9091	1.91622			0.1443
			ZT 12-18	58.0833	4.06753	60.0909	3.0887			0.9917
			ZT 18-24	52.6667	3.03847	62.9545	3.65031			0.1598
Fig4A	NREM spisode duration	Male	ZT 0-6	230.625	11.1617	250.227	8.1749	0.3813	0.0217	0.5303	Sidak test
			ZT 6-12	224.292	12.5494	229.227	6.07093			0.9945
			ZT 12-18	261.25	28.0355	204.682	8.97908			0.2726
			ZT 18-24	241.625	9.93046	232.818	5.01737			0.9017
Fig4B	Wake episode duration	Female	ZT 0-6	322.222	28.4247	270.688	19.2261	0.1485	0.0927	0.4922	Sidak test
			ZT 6-12	260	13.9811	284.562	18.7375			0.7761
			ZT 12-18	2554.44	780.735	1256.69	177.383			0.4534
			ZT 18-24	930.778	115.198	817.625	92.8135			0.9127
Fig4B	REM episode duration	Female	ZT 0-6	57.3333	1.45057	64.5625	3.54743	0.0038	0.0993	0.3166	Sidak test
			ZT 6-12	58.3889	1.84801	66.5	2.89242			0.1352
			ZT 12-18	44.6667	6.2838	65.1875	1.8125			0.0452
			ZT 18-24	58.7222	3.20818	65	4.08394			0.6787
Fig4B	NREM spisode duration	Female	ZT 0-6	237.667	6.85008	256.625	9.88765	0.1565	0.2674	0.8333	Sidak test
			ZT 6-12	220.944	8.19614	248.312	7.95071			0.5672
			ZT 12-18	177.333	23.6076	215.688	17.0244			0.2437
			ZT 18-24	263.889	18.5599	249.5	12.9518			0.931
Fig4C	Wake episode number	Male	ZT 0-6	29.4583	1.46222	32.8636	1.90584	0.399	0.0125	0.5307	Sidak test
			ZT 6-12	30.75	1.69837	31.4091	2.15619			0.9988
			ZT 12-18	15.7917	1.83243	22.2273	3.13076			0.3284
			ZT 18-24	28.0417	1.89742	25.9545	2.21611			0.9283
Fig4C	REM episode number	Male	ZT 0-6	39	2.41052	32.5	1.28806	0.2865	<0.0001	0.1134	Sidak test
			ZT 6-12	39	1.94722	33.0909	1.30178			0.0806
			ZT 12-18	5.75	0.774841	10.6818	1.58009			0.0535
			ZT 18-24	15.5833	1.14785	16.4091	1.47989			0.9873
Fig4C	NREM spisode number	Male	ZT 0-6	56.2917	2.4714	53.5	1.91644	0.9225	0.0019	0.8774	Sidak test
			ZT 6-12	57.5833	2.1363	52.8182	1.36893			0.5015
			ZT 12-18	18.5	2.06431	27.9091	3.65179			0.025
			ZT 18-24	36.1667	1.93388	35.2727	2.8567			0.9981
Fig4D	Wake episode number	Female	ZT 0-6	25.0556	1.26229	27.5625	1.64598	0.5995	0.3943	0.6793	Sidak test
			ZT 6-12	28	1.18732	26.6875	1.78019			0.9592
			ZT 12-18	12.6111	2.32853	15.5	1.91096			0.8248
			ZT 18-24	17.5	3.29667	18.5	1.81265			0.9982
Fig4D	REM episode number	Female	ZT 0-6	34.0556	2.53509	29.3125	1.41717	0.5233	0.0007	0.4207	Sidak test
			ZT 6-12	38.2222	1.70805	32	1.1764			0.0381
			ZT 12-18	4.55556	0.887586	9.1875	1.64734			0.1187
			ZT 18-24	12.1111	1.39139	14.5625	1.56535			0.7012
Fig4D	NREM spisode number	Female	ZT 0-6	51.2222	2.53737	49.1875	1.39814	0.8926	0.0051	0.9352	Sidak test
			ZT 6-12	56.1667	2.04973	49.8125	1.41402			0.0896
			ZT 12-18	15.1667	2.62864	21.625	3.18724			0.4535
			ZT 18-24	25.2778	2.97105	28.625	2.18303			0.8513
Fig4E	Wake episode number	male		15.7917	1.83243	22.2273	3.13076	0.0657	0.4749	0.0519	Fisher's LSD test
		female		12.6111	2.32853	15.5	1.91096			0.4432
Fig4E	REM episode number	male		5.75	0.774841	10.6818	1.58009	0.0006	0.9064	0.005	Fisher's LSD test
		female		4.55556	0.887586	9.1875	1.64734			0.0211
Fig4E	NREM spisode number	male		18.5	2.06431	27.9091	3.65179	0.0113	0.6224	0.0202	Fisher's LSD test
		female		15.1667	2.62864	21.625	3.18724			0.1604
Fig5A	Wake-NREM transition	Male	ZT 0-6	29.2083	1.4374	32.5909	1.83007	0.3821	0.0123	0.5069	Sidak test
			ZT 6-12	30.3333	1.62291	31.2273	2.16728			0.9958
			ZT 12-18	15.75	1.8273	22.1818	3.09712			0.3209
			ZT 18-24	27.9583	1.92517	25.9091	2.21751			0.934
Fig5A	NREM-Wake transition	Male	ZT 0-6	17.5417	0.708333	21.2727	1.08369	0.2839	0.0226	0.04	Sidak test
			ZT 6-12	19	1.09924	19.9091	1.23917			0.9715
			ZT 12-18	12.7917	1.36856	17.2727	2.70047			0.5013
			ZT 18-24	20.6667	1.60177	18.9091	1.64706			0.9104
Fig5A	NREM-REM transtion	Male	ZT 0-6	38.75	2.36411	32.2273	1.25474	0.2982	<0.0001	0.1014	Sidak test
			ZT 6-12	38.5833	1.86965	32.9091	1.29478			0.0846
			ZT 12-18	5.70833	0.772291	10.6364	1.57983			0.0536
			ZT 18-24	15.5	1.16775	16.3636	1.49254			0.9856
Fig5A	REM-NREM transition	Male	ZT 0-6	27.0833	2.10324	20.9091	1.72787	0.1675	0.0005	0.13	Sidak test
			ZT 6-12	27.25	1.13901	21.5909	2.05141			0.1091
			ZT 12-18	2.75	0.513086	5.72727	0.930209			0.0508
			ZT 18-24	8.20833	1.14888	9.36364	1.30922			0.9445
Fig5A	REM-Wake transition	Male	ZT 0-6	11.9167	1.23066	11.5909	1.12172	0.8189	0.266	0.9994	Sidak test
			ZT 6-12	11.75	1.26506	11.5	1.20793			0.9998
			ZT 12-18	3	0.57406	4.95455	0.721282			0.1751
			ZT 18-24	7.375	0.821411	7.04545	0.727557			0.997
Fig5B	Wake-NREM transition	Female	ZT 0-6	25.0556	1.26229	27.5625	1.64598	0.5995	0.3943	0.6793	Sidak test
			ZT 6-12	28	1.18732	26.6875	1.78019			0.9592
			ZT 12-18	12.6111	2.32853	15.5	1.91096			0.8248
			ZT 18-24	17.5	3.29667	18.5	1.81265			0.9982
Fig5B	NREM-Wake transition	Female	ZT 0-6	17.1667	0.343592	19.875	0.905095	0.4074	0.7262	0.0806	Sidak test
			ZT 6-12	17.9444	0.788126	17.8125	0.604577			0.9999
			ZT 12-18	10.6111	2.12586	12.4375	1.59081			0.9388
			ZT 18-24	13.1667	2.77514	14.0625	1.46213			0.9977
Fig5B	NREM-REM transtion	Female	ZT 0-6	34.0556	2.53509	29.3125	1.41717	0.5233	0.0007	0.4207	Sidak test
			ZT 6-12	38.2222	1.70805	32	1.1764			0.0381
			ZT 12-18	4.55556	0.887586	9.1875	1.64734			0.1187
			ZT 18-24	12.1111	1.39139	14.5625	1.56535			0.7012
Fig5B	REM-NREM transition	Female	ZT 0-6	26.1667	1.90212	21.625	1.80463	0.5059	0.0025	0.3548	Sidak test
			ZT 6-12	28.1667	1.83901	23.125	1.67905			0.2229
			ZT 12-18	2.55556	0.774796	6.125	1.35867			0.1608
			ZT 18-24	7.77778	1.11527	10.125	1.17925			0.5232
Fig5B	REM-Wake transition	Female	ZT 0-6	7.88889	1.25216	7.6875	1.01303	0.9613	0.4769	>0.9999	Sidak test
			ZT 6-12	10.0556	1.11319	8.875	1.46614			0.9521
			ZT 12-18	2	0.471405	3.0625	0.546396			0.5081
			ZT 18-24	4.33333	0.862007	4.4375	0.722332			>0.9999
Fig5C	W-->REM	Male	Light	1.0525	0.331544	0.670909	0.229503	>0.9999	0.0031	>0.9999	Sidak test
	W-->NREM			98.9475	0.331544	99.3291	0.229503			>0.9999
	NREM-W			32.1583	1.52364	39.0927	1.34667			0.1082
	NREM-->REM			67.8417	1.52364	60.9073	1.34667			0.1082
	REM-->NREM			69.8758	2.6074	64.17	3.87365			0.2768
	REM-->W			30.1242	2.6074	35.83	3.87365			0.2768
Fig5C	W-->REM	Male	Dark	0.351667	0.191307	0.160909	0.113285	>0.9999	0.3163	>0.9999	Sidak test
	W-->NREM			99.6483	0.191307	99.8391	0.113285			>0.9999
	NREM-W			60.945	2.28898	56.4745	1.73579			0.8094
	NREM-->REM			39.055	2.28898	43.5255	1.73579			0.8094
	REM-->NREM			50.7817	4.51161	55.5782	3.69225			0.755
	REM-->W			49.2183	4.51161	44.4218	3.69225			0.755
Fig5C	W-->REM	Female	Light	1.00222	0.496493	0	0	>0.9999	0.1476	0.9996	Sidak test
	W-->NREM			98.9978	0.496493	100	0			0.9996
	NREM-W			32.8367	1.10359	38.12	1.22891			0.3658
	NREM-->REM			67.1633	1.10359	61.88	1.22891			0.3658
	REM-->NREM			75.3856	2.47322	72.7925	4.19883			0.9409
	REM-->W			24.6144	2.47322	27.2075	4.19883			0.9409
Fig5C	W-->REM	Female	Dark	0.363333	0.241086	0.15875	0.15875	>0.9999	0.6314	>0.9999	Sidak test
	W-->NREM			99.6367	0.241086	99.8413	0.15875			>0.9999
	NREM-W			57.0233	3.97395	52.7725	2.29911			0.9301
	NREM-->REM			42.9767	3.97395	47.2275	2.29911			0.9301
	REM-->NREM			63.0744	5.39835	67.3738	2.98635			0.9264
	REM-->W			36.9256	5.39835	32.6262	2.98635			0.9264
Fig5C	W-->REM	male+female	Light	1.03095	0.277192	0.388421	0.151779	>0.9999	0.0002	0.9998	Sidak test
	W-->NREM			98.969	0.277192	99.6116	0.151779			0.9998
	NREM-W			32.449	0.971612	38.6832	0.918367			0.0232
	NREM-->REM			67.551	0.971612	61.3168	0.918367			0.0232
	REM-->NREM			72.2371	1.886	67.8005	2.95295			0.2131
	REM-->W			27.7629	1.886	32.1995	2.95295			0.2131
Fig5C	W-->REM	male+female	Dark	0.356667	0.146519	0.16	0.0908537	>0.9999	0.1487	>0.9999	Sidak test
	W-->NREM			99.6433	0.146519	99.84	0.0908537			>0.9999
	NREM-W			59.2643	2.13125	54.9158	1.42134			0.6485
	NREM-->REM			40.7357	2.13125	45.0842	1.42134			0.6485
	REM-->NREM			56.05	3.63914	60.5447	2.78017			0.6131
	REM-->W			43.95	3.63914	39.4553	2.78017			0.6131
Fig6A	Light REM latency	Male	50 sec	7.83333	1.01005	3.13636	0.410603	0.0002	<0.0001	<0.0001	Sidak test
			100	12.9583	1.58049	8.40909	0.649539			<0.0001
			150	10.75	1.26056	8.81818	0.569181			0.3068
			200	9.45833	0.977897	8.54545	0.474124			0.9935
			250	7.91667	0.52884	6.59091	0.480616			0.8554
			300	6.375	0.343362	6.5	0.710314			>0.9999
			350	4.54167	0.474575	5.27273	0.255518			0.9994
			400	3.625	0.547463	3.86364	0.40503			>0.9999
			450	3.20833	0.234022	3.36364	0.416102			>0.9999
			500	2.54167	0.208333	2.63636	0.40503			>0.9999
			550	2.16667	0.224733	2.59091	0.414609			>0.9999
			600	1.41667	0.252513	1.63636	0.234433			>0.9999
			650	0.958333	0.225784	1.27273	0.237062			>0.9999
			700	1.04167	0.298089	1.13636	0.278722			>0.9999
			>=750	3.125	0.422497	1.63636	0.350914			0.7218
Fig6A	Dark REM latency	Male	50 sec	0.375	0.125	1.22727	0.433609	<0.0001	0.0417	0.8128	Sidak test
			100	1.375	0.282876	2.5	1.03573			0.3954
			150	2.20833	0.534628	3.77273	0.727273			0.0459
			200	3.16667	0.427879	4.68182	0.584935			0.0611
			250	2.625	0.348835	2.95455	0.304918			>0.9999
			300	1.875	0.195837	3.5	0.343776			0.0318
			350	1.875	0.239357	2.22727	0.41211			>0.9999
			400	1.625	0.302296	2.63636	0.477164			0.5725
			450	1.125	0.2761	1.86364	0.467541			0.9277
			500	1	0.123091	1.5	0.301511			0.9981
			550	0.541667	0.129952	0.772727	0.280937			>0.9999
			600	0.625	0.108799	0.636364	0.179531			>0.9999
			650	0.375	0.108799	0.545455	0.184077			>0.9999
			700	0.458333	0.14379	0.545455	0.12531			>0.9999
			>=750	1.45833	0.257158	0.5	0.116775			0.658
Fig6B	Light REM latency	Female	50 sec	6	0.559017	2.8125	0.604577	0.0057	0.0074	0.0055	Sidak test
			100	8.5	0.702179	6	0.891427			0.0721
			150	8.77778	1.66064	6.0625	0.629892			0.0343
			200	7.72222	0.786656	6.5	0.731925			0.9354
			250	6.38889	0.881042	6.875	1.08459			>0.9999
			300	5.38889	0.232406	5.1875	0.550467			>0.9999
			350	6	0.634648	4.3125	0.411199			0.5842
			400	3.61111	0.388889	4.3125	0.582003			0.9998
			450	3.44444	0.337931	4.0625	0.600874			>0.9999
			500	2	0.408248	2.5	0.443203			>0.9999
			550	1.94444	0.496127	1.875	0.375			>0.9999
			600	1.27778	0.168966	1.875	0.263052			>0.9999
			650	1.11111	0.200308	1.1875	0.230246			>0.9999
			700	1.16667	0.288675	0.875	0.263052			>0.9999
			>=750	2.38889	0.30932	1.75	0.313392			>0.9999
Fig6B	Dark REM latency	Female	50 sec	1.22222	0.323942	0.6875	0.230246	0.0093	0.1673	0.9991	Sidak test
			100	1.55556	0.597707	1.125	0.182981			>0.9999
			150	1.88889	0.730191	2.625	0.985384			0.9773
			200	1.72222	0.527778	2.25	0.472456			0.9993
			250	1.66667	0.533594	3.8125	0.706712			0.0067
			300	1.94444	0.376796	2.4375	0.4375			0.9997
			350	1.66667	0.372678	2.5625	0.394578			0.893
			400	1.77778	0.441833	2.375	0.497763			0.9971
			450	1.27778	0.277778	1.875	0.386722			0.9971
			500	0.888889	0.232406	2	0.327327			0.6435
			550	1.38889	0.297883	1.25	0.25			>0.9999
			600	0.444444	0.194444	1	0.313392			0.9987
			650	1	0.235702	0.5625	0.147524			>0.9999
			700	0.444444	0.100154	0.625	0.226582			>0.9999
			>=750	1.55556	0.367465	1.375	0.323899			>0.9999
Fig6C	FFT power Wake	Male	0 Hz	4.90005	0.680891	3.93318	0.668525	0.4403	0.9998	>0.9999	Sidak test
			0.5	22.4524	2.77517	17.975	3.14435			>0.9999
			1	41.5161	3.81206	38.8364	7.00174			>0.9999
			1.5	56.0913	4.71124	56.8384	10.0662			>0.9999
			2	65.9779	5.22927	68.4979	11.655			>0.9999
			2.5	73.5045	5.26701	77.4368	12.5854			>0.9999
			3	81.1021	5.57497	85.7596	13.9611			>0.9999
			3.5	88.9021	6.33491	91.4615	15.1931			>0.9999
			4	94.0278	6.66199	93.5338	15.6291			>0.9999
			4.5	94.4015	6.13562	94.0098	15.439			>0.9999
			5	94.1227	5.31194	96.1006	14.8975			>0.9999
			5.5	98.2555	5.41941	104.118	15.2272			>0.9999
			6	106.766	6.30939	117.328	16.8989			>0.9999
			6.5	114.348	7.12522	127.023	18.3751			>0.9999
			7	117.344	7.33988	126.654	18.6041			>0.9999
			7.5	117.18	7.73732	119.571	17.6259			>0.9999
			8	114.859	8.64882	108.978	16.0034			>0.9999
			8.5	108.157	9.30195	94.1413	13.7368			0.9997
			9	94.7538	8.83601	75.7085	10.8932			0.948
			9.5	77.1116	7.3863	58.9807	8.45799			0.9726
			10	60.0642	5.46313	46.004	6.56083			0.9997
			10.5	45.9283	3.76143	36.7964	5.18529			>0.9999
			11	35.8075	2.69373	30.2582	4.19556			>0.9999
			11.5	28.851	2.05911	25.4433	3.47489			>0.9999
			12	24.0342	1.68043	21.8953	2.96417			>0.9999
			12.5	20.5862	1.40955	19.1741	2.61408			>0.9999
			13	17.9523	1.21822	16.9713	2.33528			>0.9999
			13.5	15.9174	1.08941	15.1786	2.10232			>0.9999
			14	14.2963	0.964129	13.7064	1.9233			>0.9999
			14.5	12.9893	0.868039	12.4651	1.7616			>0.9999
			15	11.9414	0.80143	11.4411	1.6153			>0.9999
			15.5	11.1022	0.741748	10.6434	1.50593			>0.9999
			16	10.3877	0.698941	9.96323	1.42447			>0.9999
			16.5	9.76922	0.668131	9.38629	1.34784			>0.9999
			17	9.26971	0.652769	8.85277	1.27157			>0.9999
			17.5	8.80701	0.629327	8.38896	1.20973			>0.9999
			18	8.38843	0.610203	7.98455	1.15516			>0.9999
			18.5	7.99908	0.598274	7.629	1.10381			>0.9999
			19	7.65482	0.58635	7.29755	1.06153			>0.9999
			19.5	7.31934	0.566688	6.97422	1.01097			>0.9999
			20	6.98114	0.54817	6.66698	0.964626			>0.9999
Fig6C	FFT power REM	Male	0 Hz	4.49033	0.628181	4.01767	0.678003	0.9139	>0.9999	>0.9999	Sidak test
			0.5	17.9083	2.54151	16.7059	3.08525			>0.9999
			1	35.7304	2.69493	38.2026	6.85606			>0.9999
			1.5	58.8575	4.02444	61.2334	10.3181			>0.9999
			2	85.4235	6.03017	82.102	12.9697			>0.9999
			2.5	113.084	10.449	101.108	15.4951			>0.9999
			3	127.741	11.519	114.397	17.1622			>0.9999
			3.5	124.944	8.64192	119.161	17.6232			>0.9999
			4	118.916	7.20816	119.35	17.2492			>0.9999
			4.5	120.609	7.71414	121.115	16.7077			>0.9999
			5	128.253	8.81336	130.942	17.3197			>0.9999
			5.5	148.465	11.1172	156.491	19.8395			>0.9999
			6	198.118	16.3736	211.809	27.0672			>0.9999
			6.5	276.831	23.3744	287.12	37.1777			>0.9999
			7	339.303	30.2447	338.154	45.0828			>0.9999
			7.5	333.02	33.2969	329.706	44.8964			>0.9999
			8	265.526	29.1463	266.267	36.8659			>0.9999
			8.5	191.092	20.8762	194.38	27.1719			>0.9999
			9	139.85	14.8848	141.364	19.8097			>0.9999
			9.5	105.746	10.846	106.925	14.9384			>0.9999
			10	83.2903	8.53423	83.5922	11.5802			>0.9999
			10.5	67.2911	6.69254	68.0836	9.48818			>0.9999
			11	55.7949	5.28862	55.8339	7.79556			>0.9999
			11.5	46.2487	4.36156	46.7253	6.46513			>0.9999
			12	39.6773	3.7331	40.2694	5.74907			>0.9999
			12.5	34.3068	3.28212	35.1617	5.08442			>0.9999
			13	30.2473	2.78603	30.9302	4.42953			>0.9999
			13.5	27.2705	2.53943	28.019	4.06389			>0.9999
			14	24.7817	2.32383	25.3951	3.71715			>0.9999
			14.5	22.6027	2.17583	23.1587	3.40784			>0.9999
			15	20.7998	2.01446	21.0354	3.12753			>0.9999
			15.5	19.0993	1.84972	19.2258	2.8474			>0.9999
			16	17.5612	1.76151	17.4924	2.61737			>0.9999
			16.5	16.009	1.63075	16.0854	2.42793			>0.9999
			17	14.5169	1.46968	14.5911	2.2261			>0.9999
			17.5	13.315	1.33191	13.3997	2.06818			>0.9999
			18	12.2277	1.27006	12.3945	1.90905			>0.9999
			18.5	11.1697	1.17933	11.4793	1.78023			>0.9999
			19	10.3225	1.13968	10.6082	1.6566			>0.9999
			19.5	9.53872	1.04599	9.72687	1.51788			>0.9999
			20	8.81909	0.965843	9.02118	1.42662			>0.9999
Fig6C	FFT power NREM	Male	0 Hz	10.593	0.708105	11.9774	1.73118	<0.0001	0.9897	>0.9999	Sidak test
			0.5	41.6451	3.06739	46.4929	6.81587			>0.9999
			1	116.594	7.41254	142.495	21.9205			>0.9999
			1.5	217.235	13.1195	271.997	42.6731			0.9993
			2	311.042	18.1262	386.415	60.8824			0.8973
			2.5	390.081	22.7209	470.273	73.4401			0.8155
			3	440.558	23.6723	522.51	81.1685			0.7794
			3.5	447.243	20.1476	535.935	82.7105			0.6216
			4	425.508	18.3306	513.048	78.7624			0.6499
			4.5	396.142	17.3574	474.928	71.773			0.842
			5	368.346	16.6827	436.854	64.5816			0.967
			5.5	347.363	16.5343	405.506	58.728			0.9976
			6	333.575	16.9695	384.42	54.5217			0.9999
			6.5	325.688	18.0254	369.575	51.1519			>0.9999
			7	314.418	18.6072	350.682	47.7009			>0.9999
			7.5	292.162	17.8672	322.112	44.0053			>0.9999
			8	265.534	16.731	288.667	39.8992			>0.9999
			8.5	237.131	15.1305	254.772	35.2311			>0.9999
			9	210.1	13.7043	224.82	31.3356			>0.9999
			9.5	185.821	12.1685	198.034	27.7914			>0.9999
			10	164.475	10.89	175.477	24.8789			>0.9999
			10.5	145.271	9.86576	156.233	22.4751			>0.9999
			11	127.618	8.77597	139.715	20.4637			>0.9999
			11.5	111.031	7.84811	123.935	18.546			>0.9999
			12	96.5325	7.09664	108.694	16.473			>0.9999
			12.5	84.1256	6.25406	94.9716	14.4999			>0.9999
			13	73.972	5.66636	83.621	12.8444			>0.9999
			13.5	65.1474	5.16444	73.4647	11.3251			>0.9999
			14	57.4729	4.69761	64.7611	10.1224			>0.9999
			14.5	50.6924	4.25121	57.1151	9.02574			>0.9999
			15	44.8341	3.8096	50.1447	7.99382			>0.9999
			15.5	39.5296	3.4101	44.0898	7.07309			>0.9999
			16	34.8972	3.1104	38.7929	6.2438			>0.9999
			16.5	30.8035	2.77719	34.3099	5.59459			>0.9999
			17	27.3738	2.51366	30.4363	4.99647			>0.9999
			17.5	24.3944	2.31481	27.0334	4.46241			>0.9999
			18	21.7854	2.10974	24.1093	3.98863			>0.9999
			18.5	19.5602	1.92551	21.5618	3.59105			>0.9999
			19	17.6683	1.77393	19.3972	3.25741			>0.9999
			19.5	15.991	1.6163	17.529	2.95541			>0.9999
			20	14.5224	1.49306	15.8328	2.67904			>0.9999
Fig6D	FFT power Wake	Female	0 Hz	4.30296	0.830794	4.19305	0.412863	0.2773	0.5144	>0.9999	Sidak test
			0.5	20.2811	4.21419	19.5576	2.12261			>0.9999
			1	39.4731	6.71338	41.7836	4.36277			>0.9999
			1.5	53.4089	7.94486	58.9527	5.77329			>0.9999
			2	61.4904	8.69214	68.3316	6.27662			>0.9999
			2.5	66.6426	9.32654	73.6206	6.13865			>0.9999
			3	70.6931	9.44023	77.4807	6.03242			>0.9999
			3.5	74.1896	9.09211	80.2173	5.85745			>0.9999
			4	76.0265	8.77152	81.5131	5.66554			>0.9999
			4.5	77.1658	8.97304	83.084	5.24567			>0.9999
			5	77.5319	8.97944	86.9543	4.65081			>0.9999
			5.5	81.4084	9.34102	95.7232	4.62339			0.9956
			6	90.0719	10.6407	109.367	4.55001			0.7976
			6.5	99.174	11.7894	121.507	3.92652			0.4947
			7	104.62	12.3611	125.7	3.82499			0.6245
			7.5	108.571	13.3026	123.472	5.56103			0.9913
			8	111.859	14.121	118.141	7.45981			>0.9999
			8.5	112.832	14.7922	108.447	8.99093			>0.9999
			9	107.12	15.2971	91.7263	9.08273			0.9854
			9.5	92.9808	14.7114	71.9068	7.20808			0.6251
			10	73.5693	12.3544	54.6088	4.84572			0.8254
			10.5	55.3915	9.08397	42.0348	3.02679			0.9988
			11	41.6243	6.37278	33.6338	1.99407			>0.9999
			11.5	31.8157	4.43426	27.8466	1.35423			>0.9999
			12	25.493	3.26623	23.7285	0.999009			>0.9999
			12.5	21.3338	2.58364	20.5148	0.802608			>0.9999
			13	18.3097	2.15277	18.0842	0.662745			>0.9999
			13.5	16.035	1.85098	16.1088	0.589127			>0.9999
			14	14.3437	1.64482	14.4518	0.519804			>0.9999
			14.5	13	1.49244	13.1368	0.457801			>0.9999
			15	11.9283	1.36515	12.0579	0.444986			>0.9999
			15.5	11.0721	1.26976	11.16	0.420759			>0.9999
			16	10.3699	1.19867	10.455	0.409664			>0.9999
			16.5	9.72213	1.11644	9.79021	0.409071			>0.9999
			17	9.19569	1.06101	9.20382	0.405278			>0.9999
			17.5	8.77239	1.0109	8.72127	0.42521			>0.9999
			18	8.3679	0.959437	8.29392	0.436149			>0.9999
			18.5	8.01469	0.930514	7.9004	0.438308			>0.9999
			19	7.6953	0.898604	7.54345	0.442615			>0.9999
			19.5	7.36775	0.858205	7.20184	0.435023			>0.9999
			20	7.06277	0.825862	6.85777	0.430242			>0.9999
Fig6D	FFT power REM	Female	0 Hz	4.38493	0.586581	4.49607	0.525502	0.2594	0.9821	>0.9999	Sidak test
			0.5	18.2523	2.64077	19.1632	2.50634			>0.9999
			1	41.313	6.02451	42.2227	5.44954			>0.9999
			1.5	67.7064	9.8527	66.0335	7.94788			>0.9999
			2	92.5442	13.4307	85.6474	9.57072			>0.9999
			2.5	113.765	16.6073	101.291	9.96898			>0.9999
			3	125.884	17.9858	112.96	11.1284			>0.9999
			3.5	126.713	17.5367	112.87	10.8645			>0.9999
			4	123.692	16.3555	108.297	9.17943			>0.9999
			4.5	122.726	15.4132	109.461	8.39516			>0.9999
			5	126.673	15.538	117.467	8.44025			>0.9999
			5.5	142.532	18.149	142.021	9.53719			>0.9999
			6	182.187	23.264	203.411	13.0785			0.9999
			6.5	256.923	31.2403	303.637	15.5019			0.1787
			7	323.197	36.7298	364.941	14.3522			0.3817
			7.5	320.732	34.9272	348.24	15.252			0.984
			8	256.617	27.3964	273.184	13.8947			>0.9999
			8.5	187.232	19.7263	196.738	11.3044			>0.9999
			9	136.336	14.7514	142.554	8.52337			>0.9999
			9.5	101.743	10.9095	107.18	5.90037			>0.9999
			10	80.2041	8.95644	83.3919	4.15428			>0.9999
			10.5	65.4261	7.42415	66.5391	3.02203			>0.9999
			11	53.5747	6.04371	54.8329	2.43646			>0.9999
			11.5	43.9465	4.93481	46.3388	1.95321			>0.9999
			12	37.1457	4.22359	39.9762	1.49215			>0.9999
			12.5	32.251	3.73396	34.6737	1.28171			>0.9999
			13	28.4153	3.25089	30.9878	1.26306			>0.9999
			13.5	25.4395	2.87045	28.1772	1.29767			>0.9999
			14	23.3939	2.67879	25.239	1.03506			>0.9999
			14.5	21.5946	2.47841	22.9685	1.0545			>0.9999
			15	19.8347	2.21651	21.0497	1.12073			>0.9999
			15.5	17.9459	2.00086	19.2379	0.960066			>0.9999
			16	16.3678	1.86955	17.3815	0.944886			>0.9999
			16.5	15.0526	1.71065	15.6922	0.9282			>0.9999
			17	13.7804	1.54036	14.2454	0.826157			>0.9999
			17.5	12.6718	1.45559	13.076	0.792129			>0.9999
			18	11.6168	1.36271	12.0297	0.76339			>0.9999
			18.5	10.6617	1.26374	11.1284	0.725272			>0.9999
			19	9.84294	1.16706	10.2637	0.709082			>0.9999
			19.5	9.18967	1.07736	9.55637	0.703736			>0.9999
			20	8.57323	1.01772	8.74807	0.670565			>0.9999
Fig6D	FFT power REM	Female	0 Hz	14.0614	2.00183	14.9857	1.81342	0.0777	>0.9999	>0.9999	Sidak test
			0.5	56.3937	8.4437	59.1904	7.45677			>0.9999
			1	181.37	27.632	188.222	25.1108			>0.9999
			1.5	345.572	52.0349	363.861	48.5941			>0.9999
			2	476.841	69.6277	506.83	64.4803			>0.9999
			2.5	563.636	78.4968	594.207	69.3112			>0.9999
			3	605.058	79.7787	634.694	70.2715			>0.9999
			3.5	594.998	76.9933	624.99	66.357			>0.9999
			4	546.573	72.3235	567.961	56.7462			>0.9999
			4.5	485.585	65.7075	501.365	45.662			>0.9999
			5	432.682	58.5127	448.502	37.5992			>0.9999
			5.5	389.323	52.2015	407.08	32.9346			>0.9999
			6	356.566	48.0192	377.679	30.6821			>0.9999
			6.5	336.035	45.3354	360.841	28.9163			>0.9999
			7	319.743	42.3313	341.976	25.6591			>0.9999
			7.5	295.116	37.8953	313.813	22.0539			>0.9999
			8	267.505	33.3429	283.251	18.6892			>0.9999
			8.5	239.393	29.0884	253.218	15.7027			>0.9999
			9	211.62	25.3464	224.04	13.6536			>0.9999
			9.5	185.008	21.8936	198.314	11.7385			>0.9999
			10	161.71	18.8783	177.002	10.1065			>0.9999
			10.5	141.348	16.4898	157.79	9.05775			>0.9999
			11	123.772	14.5427	140.372	8.2857			>0.9999
			11.5	107.488	12.6952	124.333	7.61141			>0.9999
			12	93.2353	11.0254	109.533	7.0272			>0.9999
			12.5	81.579	9.50732	96.2999	6.27279			>0.9999
			13	71.3517	8.38073	84.6908	5.60824			>0.9999
			13.5	62.9069	7.44533	74.6379	5.01085			>0.9999
			14	55.5221	6.58424	65.6834	4.51497			>0.9999
			14.5	48.9632	5.86392	57.2174	4.11719			>0.9999
			15	43.2051	5.22985	50.0672	3.55375			>0.9999
			15.5	38.1031	4.62145	43.868	3.06457			>0.9999
			16	33.7549	4.11814	38.2008	2.61598			>0.9999
			16.5	29.8196	3.66819	33.4654	2.34247			>0.9999
			17	26.4478	3.28734	29.398	2.07021			>0.9999
			17.5	23.6542	2.93955	26.1003	1.83241			>0.9999
			18	21.1819	2.61701	23.1926	1.69007			>0.9999
			18.5	19.057	2.37682	20.6951	1.51465			>0.9999
			19	17.2503	2.15951	18.5781	1.40345			>0.9999
			19.5	15.6156	1.96343	16.8266	1.36736			>0.9999
			20	14.1918	1.80833	15.1893	1.26355			>0.9999
Fig6E	SWA	Male	ZT 0-6	296.593	15.3337	358.477	54.4154	0.3008	0.4341	0.7542	Sidak test
			ZT 6-12	265.597	12.8763	319.9	48.0049			0.7558
			ZT 12-18	354.553	22.3041	407.618	71.0423			0.9322
			ZT 18-24	329.027	17.7488	412.069	67.4138			0.6966
Fig6E	SWA	Female	ZT 0-6	435.383	59.8151	443.808	51.1134	0.7908	0.6176	>0.9999	Sidak test
			ZT 6-12	366.884	46.9945	396.485	48.4142			0.9877
			ZT 12-18	432.92	68.3285	475.167	49.7763			0.9802
			ZT 18-24	487.598	72.9495	494.107	60.131			>0.9999
FigS2A	Relative episode wake	Male	ZT 0-6	0.23743	0.00892975	0.275534	0.0109807	0.5769	0.0034	0.0553	Sidak test
			ZT 6-12	0.240507	0.00648045	0.266329	0.0147023			0.4289
			ZT 12-18	0.394798	0.00783076	0.371601	0.01398			0.519
			ZT 18-24	0.350103	0.0137918	0.334528	0.0124051			0.8793
FigS2A	Relative episode REM	Male	ZT 0-6	0.310532	0.00763819	0.274091	0.00742203	0.6103	0.0061	0.0102	Sidak test
			ZT 6-12	0.305863	0.00647547	0.283115	0.0112755			0.3417
			ZT 12-18	0.141929	0.00870127	0.166763	0.0180115			0.656
			ZT 18-24	0.196464	0.0126448	0.211242	0.0103132			0.848
FigS2A	Relative episode NREM	Male	ZT 0-6	0.452038	0.00419722	0.450375	0.00440392	0.7713	0.9485	0.998	Sidak test
			ZT 6-12	0.453629	0.00407497	0.450556	0.00461083			0.9798
			ZT 12-18	0.463273	0.00487721	0.461636	0.00481482			0.9988
			ZT 18-24	0.453433	0.00432597	0.454229	0.00368056			0.9999
FigS2A	Relative episode wake	Female	ZT 0-6	0.228618	0.0073241	0.259693	0.0128112	0.9093	0.0239	0.214	Sidak test
			ZT 6-12	0.229162	0.00714405	0.244978	0.010993			0.6844
			ZT 12-18	0.383543	0.0205728	0.34177	0.0102676			0.3293
			ZT 18-24	0.309715	0.0186837	0.298643	0.0154301			0.9857
FigS2A	Relative episode REM	Female	ZT 0-6	0.306091	0.00738226	0.276244	0.00960575	0.9477	0.0361	0.1066	Sidak test
			ZT 6-12	0.311866	0.00515371	0.295131	0.00611786			0.202
			ZT 12-18	0.151847	0.0224136	0.192754	0.00918751			0.4017
			ZT 18-24	0.227607	0.0201317	0.236492	0.015524			0.9948
FigS2A	Relative episode NREM	Female	ZT 0-6	0.46529	0.00402796	0.464063	0.00446155	0.8915	0.9868	0.9994	Sidak test
			ZT 6-12	0.458972	0.00414024	0.459891	0.00600355			>0.9999
			ZT 12-18	0.46461	0.00725248	0.465476	0.00563529			>0.9999
			ZT 18-24	0.462678	0.00583419	0.464865	0.00415588			0.9969
FigS2B	Relative Wake-NREM	Male	ZT 0-6	0.235578	0.00909024	0.273413	0.0105649	0.5384	0.0034	0.0789	Sidak test
			ZT 6-12	0.237526	0.00635287	0.264752	0.0147312			0.3218
			ZT 12-18	0.393862	0.00765728	0.371174	0.0138157			0.5019
			ZT 18-24	0.348722	0.0140227	0.333855	0.0121867			0.8274
FigS2B	Relative NREM-Wake	Male	ZT 0-6	0.143358	0.00810812	0.178406	0.00522707	0.7734	0.0212	0.0073	Sidak test
			ZT 6-12	0.150748	0.00848048	0.169017	0.0087216			0.4733
			ZT 12-18	0.32228	0.0115578	0.295299	0.022495			0.7638
			ZT 18-24	0.25835	0.0127354	0.24366	0.00935822			0.8362
FigS2B	Relative NREM-REM	Male	ZT 0-6	0.30868	0.0073749	0.271969	0.00775672	0.6552	0.0057	0.0711	Sidak test
			ZT 6-12	0.302882	0.00650273	0.281538	0.0112051			0.5147
			ZT 12-18	0.140993	0.00871116	0.166336	0.0181663			0.3447
			ZT 18-24	0.195083	0.0124564	0.210569	0.0105035			0.777
FigS2B	Relative REM-NREM	Male	ZT 0-6	0.21646	0.0116954	0.176962	0.0144828	0.5623	0.0057	0.1473	Sidak test
			ZT 6-12	0.216103	0.00837383	0.185804	0.0185893			0.3769
			ZT 12-18	0.0694112	0.00935675	0.0904617	0.0104371			0.7114
			ZT 18-24	0.104711	0.0162575	0.120375	0.01486			0.8773
FigS2B	Relative REM-Wake	Male	ZT 0-6	0.0940722	0.0081371	0.0971288	0.00815	0.7195	0.9292	0.9982	Sidak test
			ZT 6-12	0.0897599	0.00777882	0.0973113	0.00895507			0.9518
			ZT 12-18	0.0725179	0.00935357	0.0763015	0.00970835			0.9977
			ZT 18-24	0.0917528	0.00869389	0.0908676	0.00707168			>0.9999
FigS2B	Relative Wake-NREM	Female	ZT 0-6	0.228618	0.0073241	0.259693	0.0128112	0.9093	0.0239	0.214	Sidak test
			ZT 6-12	0.229162	0.00714405	0.244978	0.010993			0.6844
			ZT 12-18	0.383543	0.0205728	0.34177	0.0102676			0.3293
			ZT 18-24	0.309715	0.0186837	0.298643	0.0154301			0.9857
FigS2B	Relative NREM-Wake	Female	ZT 0-6	0.159199	0.00937028	0.187819	0.00776049	0.9931	0.1003	0.1254	Sidak test
			ZT 6-12	0.147107	0.00603051	0.164761	0.00510842			0.1553
			ZT 12-18	0.312763	0.0262049	0.272722	0.0112655			0.5663
			ZT 18-24	0.235071	0.0230122	0.228373	0.0166867			0.9989
FigS2B	Relative NREM-REM	Female	ZT 0-6	0.306091	0.00738226	0.276244	0.00960575	0.9477	0.0361	0.1066	Sidak test
			ZT 6-12	0.311866	0.00515371	0.295131	0.00611786			0.202
			ZT 12-18	0.151847	0.0224136	0.192754	0.00918751			0.4017
			ZT 18-24	0.227607	0.0201317	0.236492	0.015524			0.9948
FigS2B	Relative REM-NREM	Female	ZT 0-6	0.236672	0.00923233	0.204369	0.016607	0.8889	0.0421	0.3921	Sidak test
			ZT 6-12	0.229811	0.0104784	0.214913	0.0166237			0.9168
			ZT 12-18	0.0810667	0.0211969	0.123706	0.0137822			0.3859
			ZT 18-24	0.152963	0.0189987	0.166222	0.0164232			0.9757
FigS2B	Relative REM-Wake	Female	ZT 0-6	0.0694192	0.00805591	0.0718745	0.00892309	0.1706	0.9868	0.9994	Sidak test
			ZT 6-12	0.082055	0.00828047	0.0802171	0.0120071			>0.9999
			ZT 12-18	0.0707802	0.014505	0.0690479	0.0112706			>0.9999
			ZT 18-24	0.0746441	0.0116684	0.07027	0.00831175			0.9969
